# Supplementary material for: Characterisation of Lipoma-Preferred Partner as a Novel Mechanotransducer in Vascular Smooth Muscle Cells
Source: Cells. 2023 Sep 19;12(18):2315. doi: 10.3390/cells12182315 (PMC10529303; doi:10.3390/cells12182315)
Supplement: Supplementary file 1 [file cells-12-02315-s001.zip]

Archive with 1 entries (1 files):
- cells-2564800-supplementary-2_final version.pptx
